# Supplementary material for: Feasibility of Using a Cheap Colour Sensor to Detect Blends of Vegetable Oils in Avocado Oil
Source: Foods. 2024 Feb 14;13(4):572. doi: 10.3390/foods13040572 (PMC10888341; doi:10.3390/foods13040572)
Supplement: Supplementary file 1 [file foods-13-00572-s001.zip]

Archive with 3 entries (3 files):
- File-S1_color_sensor_arduino.ino
- File-S2_Dataset.xlsx
- supplementary_data.pdf
