# Supplementary material for: Feasibility of Using a Cheap Colour Sensor to Detect Blends of Vegetable Oils in Avocado Oil
Source: Foods. 2024 Feb 14;13(4):572. doi: 10.3390/foods13040572 (PMC10888341; doi:10.3390/foods13040572)
Supplement: Supplementary file 1 [file foods-13-00572-s001.zip › File-S2_Dataset.xlsx]

## Sheet: class - white light
%	oil		sR	sG	sB
100	avocado		0.779675	0.47393	0.362264
100	avocado		0.781125	0.474952	0.362951
100	avocado		0.781003	0.474647	0.363378
100	avocado		0.780148	0.473976	0.362509
100	avocado		0.780301	0.474113	0.362524
100	avocado		0.792737	0.481498	0.368002
100	avocado		0.792523	0.48127	0.367849
100	avocado		0.788907	0.479011	0.366125
100	avocado		0.791302	0.480507	0.367498
100	avocado		0.792065	0.480964	0.36817
100	avocado		0.78819	0.478584	0.365621
100	avocado		0.791043	0.480293	0.366995
100	avocado		0.791638	0.480751	0.367453
100	avocado		0.792142	0.481086	0.367849
100	avocado		0.792157	0.481071	0.367834
100	avocado		0.77734	0.472206	0.362203
100	avocado		0.777462	0.472313	0.362264
100	avocado		0.779049	0.473121	0.362676
100	avocado		0.777707	0.472618	0.362081
100	avocado		0.77882	0.472618	0.362142
100	avocado		0.778317	0.471931	0.361044
100	avocado		0.778653	0.47219	0.361334
100	avocado		0.778775	0.472251	0.36141
100	avocado		0.77821	0.471885	0.3608
100	avocado		0.779217	0.472557	0.3617
5	canola		0.787442	0.477882	0.36463
5	canola		0.787427	0.477882	0.364508
5	canola		0.787243	0.477668	0.364157
5	canola		0.786236	0.477058	0.36379
5	canola		0.787732	0.478004	0.364569
10	canola		0.783062	0.475853	0.362127
10	canola		0.782086	0.475425	0.361715
10	canola		0.782666	0.475868	0.362493
10	canola		0.782513	0.475776	0.362554
10	canola		0.784085	0.476616	0.363088
20	canola		0.796658	0.484276	0.366766
20	canola		0.797925	0.484962	0.367239
20	canola		0.794171	0.482719	0.365377
20	canola		0.797269	0.484611	0.367453
20	canola		0.796323	0.483665	0.366445
35	canola		0.803357	0.487739	0.367926
35	canola		0.81735	0.49572	0.372168
35	canola		0.817014	0.495628	0.372335
35	canola		0.817258	0.495857	0.372778
35	canola		0.816007	0.494987	0.372183
50	canola		0.84004	0.509957	0.378027
50	canola		0.837736	0.5084	0.377157
50	canola		0.840177	0.510079	0.378729
50	canola		0.841154	0.510552	0.37908
50	canola		0.838529	0.508949	0.377844
5	sunflower		0.793179	0.481697	0.368292
5	sunflower		0.793622	0.481926	0.368566
5	sunflower		0.793164	0.481605	0.368292
5	sunflower		0.793423	0.481743	0.36817
5	sunflower		0.793591	0.481743	0.368307
10	sunflower		0.787121	0.479088	0.363958
10	sunflower		0.790906	0.481178	0.364874
10	sunflower		0.780117	0.475242	0.360601
10	sunflower		0.784848	0.477943	0.362249
10	sunflower		0.780102	0.475288	0.3608
20	sunflower		0.7991	0.485847	0.368978
20	sunflower		0.79556	0.483864	0.367361
20	sunflower		0.797787	0.485054	0.368658
20	sunflower		0.795468	0.48368	0.367224
20	sunflower		0.797665	0.484993	0.368475
35	sunflower		0.820188	0.498222	0.375448
35	sunflower		0.820493	0.498405	0.375387
35	sunflower		0.820859	0.498558	0.375372
35	sunflower		0.819333	0.497368	0.374212
35	sunflower		0.8224	0.499504	0.376303
50	sunflower		0.837324	0.509819	0.380743
50	sunflower		0.83653	0.509331	0.380331
50	sunflower		0.838926	0.510872	0.381674
50	sunflower		0.83801	0.510414	0.381155
50	sunflower		0.835904	0.50898	0.380056
5	corn		0.764065	0.46009	0.359731
5	corn		0.759777	0.457923	0.358373
5	corn		0.759884	0.457954	0.358358
5	corn		0.743496	0.449378	0.350973
5	corn		0.742718	0.448829	0.350515
10	corn		0.763149	0.459342	0.359792
10	corn		0.764508	0.459937	0.360952
10	corn		0.764691	0.460548	0.361135
10	corn		0.760479	0.457801	0.358755
10	corn		0.764004	0.460166	0.360952
20	corn		0.769818	0.464286	0.361715
20	corn		0.769848	0.464332	0.361776
20	corn		0.769604	0.464164	0.361593
20	corn		0.769116	0.463508	0.361166
20	corn		0.767773	0.46276	0.360708
35	corn		0.788327	0.473899	0.365713
35	corn		0.790097	0.474876	0.366491
35	corn		0.789532	0.474601	0.366629
35	corn		0.78735	0.47335	0.365408
35	corn		0.791531	0.475807	0.367514
50	corn		0.812161	0.487358	0.371969
50	corn		0.815808	0.489586	0.37377
50	corn		0.815564	0.489342	0.373419
50	corn		0.814221	0.48864	0.372946
50	corn		0.813321	0.48806	0.372427
5	olive		0.749447	0.452079	0.363119
5	olive		0.752392	0.454047	0.357366
5	olive		0.755077	0.455375	0.358633
5	olive		0.749554	0.452003	0.355444
5	olive		0.749432	0.451957	0.355383
10	olive		0.719005	0.432013	0.338354
10	olive		0.717327	0.431464	0.33756
10	olive		0.723018	0.434897	0.340902
10	olive		0.719417	0.432746	0.33933
10	olive		0.722744	0.434165	0.34023
20	olive		0.767041	0.462211	0.361074
20	olive		0.765866	0.460914	0.360067
20	olive		0.771878	0.464912	0.3635
20	olive		0.771633	0.464805	0.363439
20	olive		0.767285	0.46215	0.361349
35	olive		0.775845	0.467643	0.36289
35	olive		0.773632	0.466117	0.361608
35	olive		0.773022	0.466239	0.361852
35	olive		0.772763	0.466026	0.361608
35	olive		0.775967	0.46775	0.363027
50	olive		0.761273	0.456779	0.349569
50	olive		0.757504	0.454475	0.347646
50	olive		0.759701	0.455711	0.348531
50	olive		0.756954	0.454231	0.34728
50	olive		0.764279	0.458656	0.351278
5	soybean		0.782223	0.47393	0.361364
5	soybean		0.783505	0.474784	0.36231
5	soybean		0.785855	0.476295	0.363592
5	soybean		0.783688	0.474846	0.3626
5	soybean		0.783322	0.474632	0.362264
10	soybean		0.786893	0.47715	0.363149
10	soybean		0.789654	0.478904	0.364538
10	soybean		0.786938	0.477287	0.363226
10	soybean		0.786603	0.47718	0.36318
10	soybean		0.791806	0.480049	0.365469
20	soybean		0.798367	0.484138	0.366537
20	soybean		0.799863	0.485008	0.367529
20	soybean		0.798642	0.484184	0.366812
20	soybean		0.798611	0.484154	0.366781
20	soybean		0.799741	0.485039	0.367559
35	soybean		0.804059	0.488197	0.367285
35	soybean		0.816388	0.494865	0.371588
35	soybean		0.816602	0.49482	0.371817
35	soybean		0.816007	0.494514	0.371756
35	soybean		0.815778	0.494484	0.371664
50	soybean		0.832364	0.504143	0.37528
50	soybean		0.828809	0.502281	0.373709
50	soybean		0.829572	0.5028	0.374044
50	soybean		0.831998	0.504189	0.37499
50	soybean		0.836835	0.507073	0.376822

## Sheet: class - uv light
%	oil		sR	sG	sB
100	avocado		0.813315	0.28352	0.432495
100	avocado		0.824586	0.296501	0.436464
100	avocado		0.801618	0.292039	0.453384
100	avocado		0.804208	0.293688	0.452984
100	avocado		0.810289	0.285255	0.437299
100	avocado		0.811329	0.309038	0.460225
100	avocado		0.81263	0.309098	0.459909
100	avocado		0.815701	0.310663	0.458438
100	avocado		0.82358	0.314974	0.45525
100	avocado		0.816646	0.310942	0.457964
100	avocado		0.80158	0.27881	0.439126
100	avocado		0.806638	0.280904	0.435786
100	avocado		0.802923	0.279585	0.438001
100	avocado		0.813987	0.284119	0.432734
100	avocado		0.808389	0.282173	0.43613
100	avocado		0.816139	0.293443	0.441541
100	avocado		0.815645	0.292772	0.441446
100	avocado		0.817379	0.291822	0.438197
100	avocado		0.817464	0.290757	0.437529
100	avocado		0.817674	0.289767	0.436744
100	avocado		0.803778	0.28553	0.443538
100	avocado		0.810149	0.286964	0.439633
100	avocado		0.810858	0.288091	0.43958
100	avocado		0.812445	0.28922	0.439527
100	avocado		0.805724	0.287077	0.443192
5	canola		0.822253	0.291782	0.433056
5	canola		0.819717	0.290735	0.434505
5	canola		0.825603	0.292672	0.430891
5	canola		0.812979	0.287517	0.437584
5	canola		0.81629	0.291403	0.438462
10	canola		0.822252	0.299864	0.442786
10	canola		0.82919	0.304788	0.441989
10	canola		0.821039	0.303361	0.447403
10	canola		0.812553	0.298134	0.450382
10	canola		0.811479	0.300796	0.454545
20	canola		0.822128	0.297447	0.442128
20	canola		0.8125	0.293831	0.446834
20	canola		0.819967	0.296645	0.443535
20	canola		0.833333	0.302643	0.436914
20	canola		0.805008	0.276683	0.436782
35	canola		0.84317	0.301855	0.426644
35	canola		0.8426	0.299673	0.425184
35	canola		0.842752	0.301802	0.427109
35	canola		0.842105	0.302528	0.428512
35	canola		0.844857	0.303541	0.427066
50	canola		0.823229	0.279973	0.424046
50	canola		0.820875	0.278788	0.425926
50	canola		0.815359	0.276461	0.428715
50	canola		0.816694	0.276795	0.427379
50	canola		0.819156	0.276624	0.424983
5	sunflower		0.822363	0.311392	0.452743
5	sunflower		0.813601	0.306841	0.45678
5	sunflower		0.822731	0.310008	0.451654
5	sunflower		0.818868	0.307757	0.45283
5	sunflower		0.824031	0.308053	0.448658
10	sunflower		0.811282	0.301136	0.453734
10	sunflower		0.824502	0.300551	0.442984
10	sunflower		0.810767	0.303834	0.45677
10	sunflower		0.82833	0.300634	0.440169
10	sunflower		0.809914	0.306432	0.459648
20	sunflower		0.814128	0.294396	0.445935
20	sunflower		0.818437	0.296192	0.443287
20	sunflower		0.814359	0.293931	0.445458
20	sunflower		0.824612	0.299264	0.44072
20	sunflower		0.823984	0.297967	0.440244
35	sunflower		0.827573	0.278769	0.419673
35	sunflower		0.829828	0.279924	0.417973
35	sunflower		0.837754	0.282371	0.413027
35	sunflower		0.829714	0.279238	0.417143
35	sunflower		0.817948	0.274366	0.423317
50	sunflower		0.843797	0.27118	0.399395
50	sunflower		0.835826	0.268512	0.403141
50	sunflower		0.840944	0.270167	0.401065
50	sunflower		0.839985	0.269859	0.401368
50	sunflower		0.846184	0.272167	0.397456
5	corn		0.810798	0.280642	0.434339
5	corn		0.801602	0.277097	0.439208
5	corn		0.74523	0.252525	0.467265
5	corn		0.749042	0.254789	0.4659
5	corn		0.746143	0.251653	0.466569
10	corn		0.802452	0.2802	0.440054
10	corn		0.826341	0.290244	0.428293
10	corn		0.809724	0.282375	0.436185
10	corn		0.829534	0.290882	0.427156
10	corn		0.81327	0.283886	0.434123
20	corn		0.805049	0.286583	0.446938
20	corn		0.803135	0.289534	0.451821
20	corn		0.800192	0.277137	0.441402
20	corn		0.797642	0.27783	0.444811
20	corn		0.796779	0.27333	0.441497
35	corn		0.827501	0.300535	0.440099
35	corn		0.812525	0.294491	0.447483
35	corn		0.80439	0.28995	0.450905
35	corn		0.820567	0.285654	0.430385
35	corn		0.814922	0.286068	0.436109
50	corn		0.821336	0.291621	0.436693
50	corn		0.82545	0.291667	0.433183
50	corn		0.824561	0.283371	0.426011
50	corn		0.825457	0.284299	0.425686
50	corn		0.823025	0.28763	0.431446
5	olive		0.797019	0.281017	0.448049
5	olive		0.789383	0.278377	0.451877
5	olive		0.807899	0.286355	0.442998
5	olive		0.800712	0.283808	0.446619
5	olive		0.790638	0.279149	0.451915
10	olive		0.798257	0.31329	0.480174
10	olive		0.799912	0.319	0.484423
10	olive		0.802486	0.320462	0.483799
10	olive		0.801385	0.323669	0.487668
10	olive		0.806579	0.323246	0.483333
20	olive		0.825929	0.294198	0.434723
20	olive		0.826655	0.294912	0.434489
20	olive		0.835862	0.29977	0.430805
20	olive		0.827061	0.300179	0.43862
20	olive		0.832737	0.304114	0.437388
35	olive		0.819611	0.29458	0.442284
35	olive		0.820058	0.295501	0.443252
35	olive		0.821151	0.302572	0.448755
35	olive		0.814976	0.301902	0.454041
35	olive		0.817677	0.304796	0.454618
50	olive		0.822917	0.302951	0.451389
50	olive		0.811594	0.292271	0.452899
50	olive		0.814292	0.295678	0.452717
50	olive		0.820185	0.294844	0.446452
50	olive		0.816736	0.289121	0.44477
5	soybean		0.814815	0.289141	0.43771
5	soybean		0.814861	0.288833	0.437867
5	soybean		0.816913	0.289218	0.435941
5	soybean		0.821186	0.291102	0.434322
5	soybean		0.820946	0.290541	0.434122
10	soybean		0.812168	0.285014	0.437321
10	soybean		0.812808	0.285714	0.436782
10	soybean		0.812397	0.285537	0.43719
10	soybean		0.805499	0.282248	0.440356
10	soybean		0.802326	0.281476	0.442662
20	soybean		0.825804	0.288563	0.428978
20	soybean		0.830508	0.290616	0.427036
20	soybean		0.826406	0.288916	0.428688
20	soybean		0.825377	0.288454	0.429213
20	soybean		0.824033	0.286762	0.429735
35	soybean		0.840804	0.286708	0.415379
35	soybean		0.837317	0.284117	0.416345
35	soybean		0.840619	0.286267	0.415861
35	soybean		0.837514	0.284832	0.416827
35	soybean		0.831499	0.282353	0.419734
50	soybean		0.809444	0.263069	0.423272
50	soybean		0.820854	0.26662	0.416725
50	soybean		0.819541	0.266342	0.417594
50	soybean		0.811484	0.263231	0.421999
50	soybean		0.811096	0.263445	0.422396

## Sheet: reg - white light
		canola				sunflower				corn				olive				soybean
%		sR	sG	sB		sR	sG	sB		sR	sG	sB		sR	sG	sB		sR	sG	sB
0		0.779675	0.47393	0.362264		0.792737	0.481498	0.368002		0.78819	0.478584	0.365621		0.77734	0.472206	0.362203		0.778317	0.471931	0.361044
0		0.781125	0.474952	0.362951		0.792523	0.48127	0.367849		0.791043	0.480293	0.366995		0.777462	0.472313	0.362264		0.778653	0.47219	0.361334
0		0.781003	0.474647	0.363378		0.788907	0.479011	0.366125		0.791638	0.480751	0.367453		0.779049	0.473121	0.362676		0.778775	0.472251	0.36141
0		0.780148	0.473976	0.362509		0.791302	0.480507	0.367498		0.792142	0.481086	0.367849		0.777707	0.472618	0.362081		0.77821	0.471885	0.3608
0		0.780301	0.474113	0.362524		0.792065	0.480964	0.36817		0.792157	0.481071	0.367834		0.77882	0.472618	0.362142		0.779217	0.472557	0.3617
5		0.787442	0.477882	0.36463		0.793179	0.481697	0.368292		0.764065	0.46009	0.359731		0.749447	0.452079	0.363119		0.782223	0.47393	0.361364
5		0.787427	0.477882	0.364508		0.793622	0.481926	0.368566		0.759777	0.457923	0.358373		0.752392	0.454047	0.357366		0.783505	0.474784	0.36231
5		0.787243	0.477668	0.364157		0.793164	0.481605	0.368292		0.759884	0.457954	0.358358		0.755077	0.455375	0.358633		0.785855	0.476295	0.363592
5		0.786236	0.477058	0.36379		0.793423	0.481743	0.36817		0.743496	0.449378	0.350973		0.749554	0.452003	0.355444		0.783688	0.474846	0.3626
5		0.787732	0.478004	0.364569		0.793591	0.481743	0.368307		0.742718	0.448829	0.350515		0.749432	0.451957	0.355383		0.783322	0.474632	0.362264
10		0.783062	0.475853	0.362127		0.787121	0.479088	0.363958		0.763149	0.459342	0.359792		0.719005	0.432013	0.338354		0.786893	0.47715	0.363149
10		0.782086	0.475425	0.361715		0.790906	0.481178	0.364874		0.764508	0.459937	0.360952		0.717327	0.431464	0.33756		0.789654	0.478904	0.364538
10		0.782666	0.475868	0.362493		0.780117	0.475242	0.360601		0.764691	0.460548	0.361135		0.723018	0.434897	0.340902		0.786938	0.477287	0.363226
10		0.782513	0.475776	0.362554		0.784848	0.477943	0.362249		0.760479	0.457801	0.358755		0.719417	0.432746	0.33933		0.786603	0.47718	0.36318
10		0.784085	0.476616	0.363088		0.780102	0.475288	0.3608		0.764004	0.460166	0.360952		0.722744	0.434165	0.34023		0.791806	0.480049	0.365469
15		0.766293	0.466087	0.361669		0.789715	0.480232	0.365179		0.765621	0.460777	0.360449		0.755596	0.455039	0.35639		0.78854	0.478752	0.363455
15		0.76614	0.466072	0.361852		0.788235	0.479545	0.364904		0.762356	0.458976	0.358724		0.755444	0.454978	0.356374		0.785931	0.477211	0.362325
15		0.762112	0.46392	0.359731		0.789761	0.480522	0.365591		0.763287	0.459602	0.359411		0.757259	0.456626	0.357931		0.78677	0.477806	0.362829
15		0.766003	0.465934	0.361791		0.789059	0.480064	0.36495		0.763058	0.459525	0.359457		0.757336	0.456641	0.357961		0.788998	0.479026	0.363699
15		0.760296	0.462638	0.358801		0.788998	0.480018	0.364752		0.765164	0.460655	0.360327		0.757977	0.45684	0.358129		0.788235	0.478614	0.36321
20		0.796658	0.484276	0.366766		0.7991	0.485847	0.368978		0.769818	0.464286	0.361715		0.767041	0.462211	0.361074		0.798367	0.484138	0.366537
20		0.797925	0.484962	0.367239		0.79556	0.483864	0.367361		0.769848	0.464332	0.361776		0.765866	0.460914	0.360067		0.799863	0.485008	0.367529
20		0.794171	0.482719	0.365377		0.797787	0.485054	0.368658		0.769604	0.464164	0.361593		0.771878	0.464912	0.3635		0.798642	0.484184	0.366812
20		0.797269	0.484611	0.367453		0.795468	0.48368	0.367224		0.769116	0.463508	0.361166		0.771633	0.464805	0.363439		0.798611	0.484154	0.366781
20		0.796323	0.483665	0.366445		0.797665	0.484993	0.368475		0.767773	0.46276	0.360708		0.767285	0.46215	0.361349		0.799741	0.485039	0.367559
25		0.799786	0.485496	0.36759		0.806638	0.489784	0.371115		0.781338	0.469535	0.365499		0.77229	0.465446	0.362814		0.797436	0.483543	0.365743
25		0.801236	0.486595	0.36846		0.805402	0.489143	0.370581		0.78143	0.469596	0.365454		0.773053	0.465827	0.362936		0.79881	0.484459	0.366308
25		0.797436	0.48455	0.366949		0.8065	0.489967	0.371252		0.781811	0.469947	0.36585		0.771466	0.464881	0.36257		0.799207	0.484657	0.366659
25		0.795956	0.483696	0.366552		0.811048	0.492866	0.373892		0.780453	0.468879	0.364981		0.773129	0.465949	0.363363		0.796796	0.483406	0.365347
25		0.799329	0.485756	0.368261		0.809857	0.491997	0.373175		0.781353	0.46952	0.365805		0.771099	0.4645	0.362066		0.800351	0.485298	0.367041
30		0.80383	0.487999	0.368521		0.810636	0.492927	0.372259		0.788357	0.473228	0.366796		0.775982	0.467643	0.363485		0.805707	0.489281	0.3682
30		0.800443	0.486183	0.366659		0.810986	0.493172	0.372305		0.788296	0.473289	0.366644		0.775845	0.467582	0.363424		0.806424	0.489464	0.368658
30		0.803128	0.487999	0.368292		0.811887	0.493797	0.373007		0.78822	0.473152	0.366659		0.773358	0.466606	0.362814		0.80441	0.488243	0.367697
30		0.802594	0.487404	0.36788		0.811948	0.493736	0.372869		0.788281	0.473457	0.367086		0.773205	0.466514	0.362753		0.806653	0.48983	0.368917
30		0.803403	0.487938	0.368078		0.812116	0.493874	0.372824		0.788724	0.47364	0.367514		0.774487	0.466865	0.363088		0.809491	0.491279	0.36997
35		0.803357	0.487739	0.367926		0.820188	0.498222	0.375448		0.788327	0.473899	0.365713		0.775845	0.467643	0.36289		0.804059	0.488197	0.367285
35		0.81735	0.49572	0.372168		0.820493	0.498405	0.375387		0.790097	0.474876	0.366491		0.773632	0.466117	0.361608		0.816388	0.494865	0.371588
35		0.817014	0.495628	0.372335		0.820859	0.498558	0.375372		0.789532	0.474601	0.366629		0.773022	0.466239	0.361852		0.816602	0.49482	0.371817
35		0.817258	0.495857	0.372778		0.819333	0.497368	0.374212		0.78735	0.47335	0.365408		0.772763	0.466026	0.361608		0.816007	0.494514	0.371756
35		0.816007	0.494987	0.372183		0.8224	0.499504	0.376303		0.791531	0.475807	0.367514		0.775967	0.46775	0.363027		0.815778	0.494484	0.371664
40		0.815488	0.494484	0.371313		0.817441	0.497353	0.37293		0.798383	0.479622	0.369116		0.779873	0.470405	0.363378		0.820859	0.498054	0.372107
40		0.819028	0.497612	0.372244		0.815503	0.496284	0.372152		0.797971	0.479377	0.368948		0.780179	0.470588	0.363668		0.821729	0.498436	0.373068
40		0.817655	0.496788	0.371893		0.816785	0.496864	0.373114		0.800839	0.480903	0.370443		0.778286	0.469627	0.362814		0.820203	0.497551	0.371923
40		0.816739	0.496223	0.371023		0.815961	0.496574	0.372732		0.797421	0.478965	0.368719		0.777218	0.468849	0.362448		0.823743	0.499779	0.373816
40		0.817075	0.496132	0.371191		0.818555	0.497963	0.373938		0.798611	0.479942	0.36939		0.777173	0.468803	0.362432		0.822293	0.498558	0.37261
45		0.833799	0.506355	0.377493		0.828916	0.504387	0.377966		0.797986	0.479774	0.367956		0.784909	0.474418	0.364767		0.823255	0.498817	0.372503
45		0.833692	0.506264	0.377356		0.823835	0.501396	0.375433		0.798505	0.480293	0.367941		0.785657	0.474388	0.364736		0.823758	0.499351	0.372885
45		0.828992	0.503395	0.375143		0.8271	0.503426	0.376989		0.799878	0.481086	0.368841		0.785611	0.474418	0.365194		0.829679	0.502754	0.375265
45		0.829099	0.503471	0.375189		0.831373	0.506035	0.378897		0.798398	0.480186	0.367819		0.785473	0.474372	0.365148		0.82623	0.500801	0.373358
45		0.826444	0.502037	0.37409		0.829587	0.505074	0.378408		0.796063	0.478645	0.366796		0.786313	0.474846	0.36582		0.828458	0.502068	0.374395
50		0.84004	0.509957	0.378027		0.837324	0.509819	0.380743		0.812161	0.487358	0.371969		0.761273	0.456779	0.349569		0.832364	0.504143	0.37528
50		0.837736	0.5084	0.377157		0.83653	0.509331	0.380331		0.815808	0.489586	0.37377		0.757504	0.454475	0.347646		0.828809	0.502281	0.373709
50		0.840177	0.510079	0.378729		0.838926	0.510872	0.381674		0.815564	0.489342	0.373419		0.759701	0.455711	0.348531		0.829572	0.5028	0.374044
50		0.841154	0.510552	0.37908		0.83801	0.510414	0.381155		0.814221	0.48864	0.372946		0.756954	0.454231	0.34728		0.831998	0.504189	0.37499
50		0.838529	0.508949	0.377844		0.835904	0.50898	0.380056		0.813321	0.48806	0.372427		0.764279	0.458656	0.351278		0.836835	0.507073	0.376822

## Sheet: reg - uv light
		canola				sunflower				corn				olive				soybean
%		sR	sG	sB		sR	sG	sB		sR	sG	sB		sR	sG	sB		sR	sG	sB
0		0.813315	0.28352	0.432495		0.811329	0.309038	0.460225		0.80158	0.27881	0.439126		0.816139	0.293443	0.441541		0.803778	0.28553	0.443538
0		0.824586	0.296501	0.436464		0.81263	0.309098	0.459909		0.806638	0.280904	0.435786		0.815645	0.292772	0.441446		0.810149	0.286964	0.439633
0		0.801618	0.292039	0.453384		0.815701	0.310663	0.458438		0.802923	0.279585	0.438001		0.817379	0.291822	0.438197		0.810858	0.288091	0.43958
0		0.804208	0.293688	0.452984		0.82358	0.314974	0.45525		0.813987	0.284119	0.432734		0.817464	0.290757	0.437529		0.812445	0.28922	0.439527
0		0.810289	0.285255	0.437299		0.816646	0.310942	0.457964		0.808389	0.282173	0.43613		0.817674	0.289767	0.436744		0.805724	0.287077	0.443192
5		0.822253	0.291782	0.433056		0.822363	0.311392	0.452743		0.810798	0.280642	0.434339		0.797019	0.281017	0.448049		0.814815	0.289141	0.43771
5		0.819717	0.290735	0.434505		0.813601	0.306841	0.45678		0.801602	0.277097	0.439208		0.789383	0.278377	0.451877		0.814861	0.288833	0.437867
5		0.825603	0.292672	0.430891		0.822731	0.310008	0.451654		0.74523	0.252525	0.467265		0.807899	0.286355	0.442998		0.816913	0.289218	0.435941
5		0.812979	0.287517	0.437584		0.818868	0.307757	0.45283		0.749042	0.254789	0.4659		0.800712	0.283808	0.446619		0.821186	0.291102	0.434322
5		0.81629	0.291403	0.438462		0.824031	0.308053	0.448658		0.746143	0.251653	0.466569		0.790638	0.279149	0.451915		0.820946	0.290541	0.434122
10		0.822252	0.299864	0.442786		0.811282	0.301136	0.453734		0.802452	0.2802	0.440054		0.798257	0.31329	0.480174		0.812168	0.285014	0.437321
10		0.82919	0.304788	0.441989		0.824502	0.300551	0.442984		0.826341	0.290244	0.428293		0.799912	0.319	0.484423		0.812808	0.285714	0.436782
10		0.821039	0.303361	0.447403		0.810767	0.303834	0.45677		0.809724	0.282375	0.436185		0.802486	0.320462	0.483799		0.812397	0.285537	0.43719
10		0.812553	0.298134	0.450382		0.82833	0.300634	0.440169		0.829534	0.290882	0.427156		0.801385	0.323669	0.487668		0.805499	0.282248	0.440356
10		0.811479	0.300796	0.454545		0.809914	0.306432	0.459648		0.81327	0.283886	0.434123		0.806579	0.323246	0.483333		0.802326	0.281476	0.442662
15		0.787471	0.261717	0.439443		0.789268	0.285546	0.460635		0.79134	0.273146	0.444956		0.810004	0.287846	0.442738		0.8012	0.2776	0.4416
15		0.787372	0.261838	0.439647		0.805281	0.293317	0.453795		0.788899	0.272066	0.445405		0.810048	0.288233	0.442926		0.805037	0.279041	0.43948
15		0.805638	0.269041	0.429773		0.789557	0.285601	0.460047		0.800475	0.27696	0.43943		0.810193	0.288225	0.442882		0.797771	0.275876	0.442675
15		0.803246	0.268077	0.43089		0.793535	0.287273	0.457778		0.782801	0.269504	0.449468		0.814088	0.289345	0.440036		0.810688	0.282519	0.437448
15		0.804552	0.268679	0.43048		0.794404	0.287105	0.457421		0.782551	0.269708	0.449513		0.803371	0.28522	0.445981		0.802494	0.277957	0.440064
20		0.822128	0.297447	0.442128		0.814128	0.294396	0.445935		0.805049	0.286583	0.446938		0.825929	0.294198	0.434723		0.825804	0.288563	0.428978
20		0.8125	0.293831	0.446834		0.818437	0.296192	0.443287		0.803135	0.289534	0.451821		0.826655	0.294912	0.434489		0.830508	0.290616	0.427036
20		0.819967	0.296645	0.443535		0.814359	0.293931	0.445458		0.800192	0.277137	0.441402		0.835862	0.29977	0.430805		0.826406	0.288916	0.428688
20		0.833333	0.302643	0.436914		0.824612	0.299264	0.44072		0.797642	0.27783	0.444811		0.827061	0.300179	0.43862		0.825377	0.288454	0.429213
20		0.805008	0.276683	0.436782		0.823984	0.297967	0.440244		0.796779	0.27333	0.441497		0.832737	0.304114	0.437388		0.824033	0.286762	0.429735
25		0.815261	0.293976	0.444578		0.821714	0.294476	0.438857		0.829556	0.287851	0.423844		0.83556	0.304468	0.435283		0.804257	0.275941	0.438236
25		0.817592	0.297122	0.44548		0.820397	0.296588	0.44282		0.836912	0.291	0.42074		0.834492	0.29949	0.431618		0.805075	0.276048	0.43714
25		0.809465	0.278954	0.434205		0.828891	0.298571	0.437234		0.82512	0.289577	0.430004		0.833333	0.297952	0.43203		0.811862	0.279262	0.433621
25		0.814023	0.281317	0.432236		0.82637	0.297815	0.438482		0.834004	0.289933	0.421924		0.824062	0.293532	0.436454		0.814274	0.279968	0.432177
25		0.819083	0.299463	0.446097		0.822587	0.286831	0.431419		0.826144	0.288017	0.427451		0.834333	0.297185	0.430549		0.822764	0.28374	0.428049
30		0.836149	0.304054	0.436233		0.816809	0.27499	0.425949		0.836242	0.295749	0.426846		0.822949	0.291797	0.436576		0.82022	0.278842	0.427232
30		0.830111	0.299877	0.437269		0.813436	0.273573	0.427357		0.835358	0.292848	0.424651		0.823266	0.29217	0.436242		0.821531	0.278756	0.425706
30		0.833404	0.301317	0.436464		0.819611	0.276376	0.425321		0.836581	0.299823	0.430027		0.820316	0.290745	0.438375		0.819371	0.276665	0.425419
30		0.827735	0.295866	0.435831		0.815747	0.274351	0.426136		0.838255	0.302336	0.431908		0.821364	0.290844	0.438061		0.813424	0.276069	0.430284
30		0.827691	0.296007	0.436198		0.821355	0.277618	0.425462		0.839005	0.306283	0.434991		0.819364	0.294039	0.441954		0.81462	0.27504	0.428514
35		0.84317	0.301855	0.426644		0.827573	0.278769	0.419673		0.827501	0.300535	0.440099		0.819611	0.29458	0.442284		0.840804	0.286708	0.415379
35		0.8426	0.299673	0.425184		0.829828	0.279924	0.417973		0.812525	0.294491	0.447483		0.820058	0.295501	0.443252		0.837317	0.284117	0.416345
35		0.842752	0.301802	0.427109		0.837754	0.282371	0.413027		0.80439	0.28995	0.450905		0.821151	0.302572	0.448755		0.840619	0.286267	0.415861
35		0.842105	0.302528	0.428512		0.829714	0.279238	0.417143		0.820567	0.285654	0.430385		0.814976	0.301902	0.454041		0.837514	0.284832	0.416827
35		0.844857	0.303541	0.427066		0.817948	0.274366	0.423317		0.814922	0.286068	0.436109		0.817677	0.304796	0.454618		0.831499	0.282353	0.419734
40		0.82665	0.295739	0.437343		0.815303	0.268752	0.421787		0.836743	0.306859	0.438026		0.815126	0.298519	0.451781		0.821389	0.274415	0.422948
40		0.822799	0.295579	0.440994		0.806156	0.265665	0.427263		0.827506	0.303419	0.44289		0.818255	0.297547	0.448331		0.819419	0.273998	0.424053
40		0.80893	0.293873	0.451713		0.813158	0.268045	0.423308		0.829929	0.303221	0.440299		0.825146	0.300583	0.444213		0.827977	0.276749	0.419282
40		0.81564	0.290518	0.442388		0.821594	0.270898	0.418731		0.822612	0.294737	0.438986		0.828497	0.291901	0.432655		0.820096	0.273365	0.423716
40		0.81628	0.290224	0.441613		0.821786	0.271363	0.418784		0.831618	0.293536	0.429395		0.824914	0.289812	0.434075		0.82209	0.274277	0.422165
45		0.806007	0.264311	0.425442		0.81239	0.265048	0.422034		0.811395	0.282122	0.437328		0.81894	0.286191	0.436796		0.817281	0.269809	0.422131
45		0.813378	0.266814	0.421286		0.814378	0.266094	0.420243		0.811343	0.286265	0.441744		0.827675	0.288784	0.431027		0.815458	0.268641	0.42254
45		0.832043	0.279799	0.417183		0.81561	0.26638	0.419979		0.815079	0.28254	0.435317		0.817602	0.285714	0.436224		0.829908	0.273919	0.4146
45		0.828171	0.285398	0.425885		0.809158	0.263894	0.423978		0.812936	0.287374	0.441905		0.817839	0.286013	0.436348		0.82598	0.271797	0.416167
45		0.823668	0.28174	0.426332		0.815991	0.263235	0.416575		0.81892	0.282176	0.430369		0.819732	0.289484	0.439708		0.821565	0.270261	0.418783
50		0.823229	0.279973	0.424046		0.843797	0.27118	0.399395		0.821336	0.291621	0.436693		0.822917	0.302951	0.451389		0.809444	0.263069	0.423272
50		0.820875	0.278788	0.425926		0.835826	0.268512	0.403141		0.82545	0.291667	0.433183		0.811594	0.292271	0.452899		0.820854	0.26662	0.416725
50		0.815359	0.276461	0.428715		0.840944	0.270167	0.401065		0.824561	0.283371	0.426011		0.814292	0.295678	0.452717		0.819541	0.266342	0.417594
50		0.816694	0.276795	0.427379		0.839985	0.269859	0.401368		0.825457	0.284299	0.425686		0.820185	0.294844	0.446452		0.811484	0.263231	0.421999
50		0.819156	0.276624	0.424983		0.846184	0.272167	0.397456		0.823025	0.28763	0.431446		0.816736	0.289121	0.44477		0.811096	0.263445	0.422396
